# Supplementary material for: Piezo1 and Piezo2 Ion Channels in Neuronal and Astrocytic Responses to MEA Implants in the Rat Somatosensory Cortex
Source: Int J Mol Sci. 2025 Sep 16;26(18):9001. doi: 10.3390/ijms26189001 (PMC12469562; doi:10.3390/ijms26189001)
Supplement: Supplementary file 1 [file ijms-26-09001-s001.zip]

Archive with 1 entries (1 files):
- ijms-3848069-supplementary.pdf
